# Supplementary material for: A replacement name for Dayus Gerken, 2001 (Crustacea, Peracarida, Cumacea), preoccupied by Dayus Mahmood, 1967 (Insecta, Hemiptera, Cicadellidae)
Source: Zookeys. 2014 Jun 6;(414):137–8. doi: 10.3897/zookeys.414.7673 (PMC4086053; doi:10.3897/zookeys.414.7673)
Supplement: XML Treatment for Jennidayus [file zookeys.414.7673-treatment1.xml]

<!DOCTYPE tp:taxon-treatment
  PUBLIC "-//TaxonX//DTD Taxonomic Treatment Publishing DTD v0 20100105//EN" "tax-treatment-NSO.dtd">
<tp:taxon-treatment xmlns:tp="http://www.plazi.org/taxpub"><tp:treatment-meta><mixed-citation publication-type="journal"><person-group><name><surname>Zhang</surname><given-names>Yu-Bo</given-names></name><name><surname>Gerken</surname><given-names>Sarah</given-names></name><name><surname>Chen</surname><given-names>Xiang-Sheng</given-names></name></person-group><article-title>A replacement name for <italic>Dayus</italic> Gerken, 2001 (Crustacea, Peracarida, Cumacea), preoccupied by <italic>Dayus</italic> Mahmood, 1967 (Insecta, Hemiptera, Cicadellidae)</article-title><source>Zookeys</source><day>6</day><month>6</month><year>2014</year><volume>2014</volume><issue>414</issue><fpage>137</fpage><lpage>138</lpage><pub-id pub-id-type="doi">10.3897/zookeys.414.7673</pub-id></mixed-citation></tp:treatment-meta><tp:nomenclature><label>Genus</label><tp:taxon-name>
                        <tp:taxon-name-part taxon-name-part-type="genus">Jennidayus</tp:taxon-name-part>
                    </tp:taxon-name><tp:taxon-status xmlns:xlink="http://www.w3.org/1999/xlink" xlink:type="simple">nom. n.</tp:taxon-status><tp:nomenclature-citation-list><tp:nomenclature-citation><tp:taxon-name>Dayus</tp:taxon-name><comment> Gerken, 2001: 9 (<tp:taxon-name>Crustacea</tp:taxon-name>: <tp:taxon-name>Peracarida</tp:taxon-name>: <tp:taxon-name>Cumacea</tp:taxon-name>). Preoccupied by <italic><tp:taxon-name>Dayus</tp:taxon-name></italic> Mahmood, 1967: 39 (<tp:taxon-name>Insecta</tp:taxon-name>: <tp:taxon-name>Hemiptera</tp:taxon-name>: <tp:taxon-name>Cicadellidae</tp:taxon-name>).</comment></tp:nomenclature-citation></tp:nomenclature-citation-list></tp:nomenclature><tp:treatment-sec sec-type="Type species"><title>Type species.</title><p><italic><tp:taxon-name>Dayus pharocheradus</tp:taxon-name></italic> Gerken, 2001.</p></tp:treatment-sec><tp:treatment-sec sec-type="Remarks on nomenclatural change"><title>Remarks on nomenclatural change.</title><p>The cumacean genus <italic><tp:taxon-name>Dayus</tp:taxon-name></italic> was established by <xref ref-type="bibr" rid="B1">Gerken (2001)</xref> with three species: <italic><tp:taxon-name>Dayus pharocheradus</tp:taxon-name></italic>, <italic><tp:taxon-name>Dayus acanthus</tp:taxon-name></italic> and <italic><tp:taxon-name>Dayus makrokolosus</tp:taxon-name></italic> from Australia. <italic><tp:taxon-name>Dauys pharocheradus</tp:taxon-name></italic> was designated as the type species. However, <italic><tp:taxon-name>Dayus</tp:taxon-name></italic> Gerken, 2001 is preoccupied by <italic><tp:taxon-name>Dayus</tp:taxon-name></italic> Mahmood, 1967, established for a typhlocybine leafhopper genus, with <italic><tp:taxon-name>Dayus elongatus</tp:taxon-name></italic> Mahmood, 1967 (from Singapore) as the type species (<tp:taxon-name>Insecta</tp:taxon-name>: <tp:taxon-name>Hemiptera</tp:taxon-name>: <tp:taxon-name>Cicadellidae</tp:taxon-name>). According to Article 60 of the International Code of Zoological Nomenclature (<xref ref-type="bibr" rid="B2">ICZN 1999</xref>), we propose the new replacement name <italic><tp:taxon-name>Jennidayus</tp:taxon-name></italic> nom. n. for <italic><tp:taxon-name>Dayus</tp:taxon-name></italic> Gerken, 2001. Accordingly, three new combinations are herein proposed for the species currently included in this genus: <italic><tp:taxon-name>Jennidayus pharocheradus</tp:taxon-name></italic> (Gerken, 2001), <italic><tp:taxon-name>Jennidayus acanthus</tp:taxon-name></italic> (Gerken, 2001) and <italic><tp:taxon-name>Jennidayus makrokolosus</tp:taxon-name></italic> (Gerken, 2001).</p></tp:treatment-sec><tp:treatment-sec sec-type="Etymology"><title>Etymology.</title><p>The genus name was meant to honor Jennifer Day of South Africa, for her work on South African <tp:taxon-name>Cumacea</tp:taxon-name>; gender masculine.</p></tp:treatment-sec><tp:treatment-sec sec-type="Distribution"><title>Distribution.</title><p>Australia.</p></tp:treatment-sec><ref-list><ref id="B1"><mixed-citation xmlns:xlink="http://www.w3.org/1999/xlink" xlink:type="simple"><person-group><name name-style="western"><surname>Gerken</surname><given-names>S</given-names></name></person-group> (<year>2001</year>) <article-title>The Gynodiastylidae (Crustacea: Cumacea).</article-title><source>Memoirs of Museum Victoria</source><volume>59</volume>(<issue>1</issue>): <fpage>1</fpage>–<lpage>276</lpage>.</mixed-citation></ref><ref id="B2"><mixed-citation xmlns:xlink="http://www.w3.org/1999/xlink" xlink:type="simple"><person-group><name name-style="western"><surname>ICZN</surname></name></person-group> (<year>1999</year>) <source>International Code of Zoological Nomenclature</source>, <edition>fourth Edition</edition>. <publisher-name>The International Trust for Zoological Nomenclature</publisher-name>, <publisher-loc>London</publisher-loc>, <size units="page">306 pp</size>.</mixed-citation></ref></ref-list></tp:taxon-treatment>
